# Supplementary material for: Airway obstruction and bronchial reactivity from age 1 month until 13 years in children with asthma: A prospective birth cohort study
Source: PLoS Med. 2019 Jan 8;16(1):e1002722. doi: 10.1371/journal.pmed.1002722 (PMC6324782; doi:10.1371/journal.pmed.1002722)
Supplement: S1 Data — (XLSX) [file pmed.1002722.s002.xlsx]

## Sheet: Sheet 1
Identifier	Sex	Asthma_ever_0_to_13yrs	Visitage	FEV1z	sRawz	PDz
1	Male	0	0	-0.727545		-0.259143
1	Male	0	2.5
1	Male	0	3
1	Male	0	3.5
1	Male	0	4		-0.675439
1	Male	0	4.5		-0.118585
1	Male	0	5
1	Male	0	5.5
1	Male	0	6	-1.19436	-0.39783
1	Male	0	6.5
1	Male	0	7	-0.283655	-0.156086
1	Male	0	13	-0.897095
2	Female	0	0	-2.22439		-0.246379
2	Female	0	2.5		-0.379411
2	Female	0	3		-0.611448
2	Female	0	3.5		-0.00683366
2	Female	0	4		0.241892
2	Female	0	4.5		0.5552
2	Female	0	5	-0.494988	-0.608505
2	Female	0	5.5	-1.0937	-0.775689
2	Female	0	6	-0.553839	-0.358006	-0.132546
2	Female	0	6.5	-1.2292
2	Female	0	7	0.0981314	-0.150047
2	Female	0	13	0.947397	0.554807	-0.408743
3	Male	0	0			-0.363739
3	Male	0	2.5
3	Male	0	3
3	Male	0	3.5
3	Male	0	4
3	Male	0	4.5
3	Male	0	5
3	Male	0	5.5
3	Male	0	6
3	Male	0	6.5
3	Male	0	7
3	Male	0	13	0.573	-0.304241	-0.270604
4	Male	Not defined	0	1.13664		-1.05972
4	Male	Not defined	2.5
4	Male	Not defined	3
4	Male	Not defined	3.5
4	Male	Not defined	4
4	Male	Not defined	4.5
4	Male	Not defined	5
4	Male	Not defined	5.5
4	Male	Not defined	6
4	Male	Not defined	6.5
4	Male	Not defined	7
4	Male	Not defined	13
5	Male	0	0	2.49751		-0.555446
5	Male	0	2.5
5	Male	0	3
5	Male	0	3.5
5	Male	0	4
5	Male	0	4.5
5	Male	0	5	0.804591	0.591922
5	Male	0	5.5	-0.0701553	0.734682
5	Male	0	6	0.486699	0.282837	-0.687697
5	Male	0	6.5	0.144711	-0.333796
5	Male	0	7	0.0750903	-0.0089992
5	Male	0	13	-0.46627	0.0641207	-0.252911
6	Male	0	0	-0.125051		-0.88297
6	Male	0	2.5
6	Male	0	3		-1.37537
6	Male	0	3.5
6	Male	0	4		-0.991975
6	Male	0	4.5		-0.846721
6	Male	0	5	-0.833764	-1.35345
6	Male	0	5.5	-0.221621	-0.950933
6	Male	0	6	-0.53303	-0.211393	-0.845024
6	Male	0	6.5	-0.541749	-0.0576
6	Male	0	7	-0.504108	-0.548866
6	Male	0	13	-0.318327	-1.15339	-0.245236
7	Male	1	0	-0.62688		-0.225924
7	Male	1	2.5
7	Male	1	3		0.0787965
7	Male	1	3.5		0.0942041
7	Male	1	4		0.10893
7	Male	1	4.5		0.849769
7	Male	1	5	-0.140334	-0.746832
7	Male	1	5.5	-0.534836	-0.58612
7	Male	1	6	-1.35736	0.806575	1.64978
7	Male	1	6.5	-1.79286	-0.125022
7	Male	1	7	-1.45673	-0.449536
7	Male	1	13	-1.9638	-0.392247	-0.364351
8	Female	0	0	-0.672303		0.119384
8	Female	0	2.5
8	Female	0	3
8	Female	0	3.5
8	Female	0	4
8	Female	0	4.5
8	Female	0	5	0.718645	-0.576294
8	Female	0	5.5	-0.48206	-0.751778
8	Female	0	6	-0.799741	-0.554096	0.651095
8	Female	0	6.5	0.341895	1.13665
8	Female	0	7	-1.90305	0.232092
8	Female	0	13	0.261221	-1.84538	-0.321988
9	Female	0	0	0.798082		0.419779
9	Female	0	2.5
9	Female	0	3
9	Female	0	3.5
9	Female	0	4
9	Female	0	4.5
9	Female	0	5
9	Female	0	5.5
9	Female	0	6
9	Female	0	6.5
9	Female	0	7
9	Female	0	13	1.7084	-0.484541	-0.241705
10	Female	0	0	1.0611
10	Female	0	2.5
10	Female	0	3
10	Female	0	3.5
10	Female	0	4
10	Female	0	4.5		-0.516818
10	Female	0	5	-0.100247	0.119628
10	Female	0	5.5		-0.0442607
10	Female	0	6	-1.48998	0.0809536
10	Female	0	6.5	-0.436664	-0.123528
10	Female	0	7	0.821172	-1.17344
10	Female	0	13	1.58931	-1.13003	1.83205
11	Male	0	0	-1.57966		-0.540113
11	Male	0	2.5
11	Male	0	3
11	Male	0	3.5
11	Male	0	4		0.144811
11	Male	0	4.5		0.484444
11	Male	0	5	-1.98127	0.525461
11	Male	0	5.5	-1.01882	-0.255979
11	Male	0	6	-1.84947	0.97442	0.385475
11	Male	0	6.5	-1.72893	0.499726
11	Male	0	7	-1.87601	0.547609
11	Male	0	13	-1.60016	0.0245812	-1.47916
12	Female	1	0	0.0621845		0.231714
12	Female	1	2.5
12	Female	1	3		3.1749
12	Female	1	3.5
12	Female	1	4		0.99817
12	Female	1	4.5		1.29783
12	Female	1	5	-0.0707459	1.71985
12	Female	1	5.5	0.632082	1.6565
12	Female	1	6	0.146231	1.34456	0.406881
12	Female	1	6.5	-0.640361	0.840646
12	Female	1	7	-0.443028	0.138137
12	Female	1	13	-1.16298	1.60446	-0.0715843
13	Female	0	0	-0.28482		-0.761817
13	Female	0	2.5
13	Female	0	3		-0.231908
13	Female	0	3.5		-0.462403
13	Female	0	4		0.00451271
13	Female	0	4.5		-1.78403
13	Female	0	5	-0.400902	0.433806
13	Female	0	5.5	0.518057	0.671944
13	Female	0	6	-0.51473	1.03678	-0.689888
13	Female	0	6.5	-1.38465	1.51549
13	Female	0	7	-1.12455	-0.333882
13	Female	0	13	-1.41426	0.114277	0.120164
14	Male	0	0	0.425602		-0.0802601
14	Male	0	2.5
14	Male	0	3
14	Male	0	3.5		-0.780006
14	Male	0	4		0.866508
14	Male	0	4.5
14	Male	0	5	-0.131305	-1.33973
14	Male	0	5.5	-2.01449	0.884272
14	Male	0	6	-1.01924	0.294366	-0.0526485
14	Male	0	6.5	-1.19492	-0.112322
14	Male	0	7	-1.03854	1.25462
14	Male	0	13
15	Male	Not defined	0	0.299566		-1.46964
15	Male	Not defined	2.5
15	Male	Not defined	3
15	Male	Not defined	3.5
15	Male	Not defined	4
15	Male	Not defined	4.5
15	Male	Not defined	5
15	Male	Not defined	5.5
15	Male	Not defined	6
15	Male	Not defined	6.5
15	Male	Not defined	7
15	Male	Not defined	13
16	Male	0	0	0.00467184		-3.5308
16	Male	0	2.5
16	Male	0	3
16	Male	0	3.5		1.08015
16	Male	0	4		-0.377514
16	Male	0	4.5		-0.0700268
16	Male	0	5	1.5121	0.721514
16	Male	0	5.5	0.952367	0.4229
16	Male	0	6	0.538463	0.918297	-0.532605
16	Male	0	6.5	1.01753	0.732484
16	Male	0	7	0.637548	0.831762
16	Male	0	13	-0.66303	0.908226	-1.1645
17	Male	0	0	-0.0423456
17	Male	0	2.5		0.627754
17	Male	0	3
17	Male	0	3.5		0.758672
17	Male	0	4		1.31386
17	Male	0	4.5		1.20949
17	Male	0	5		0.291418
17	Male	0	5.5		-1.19197
17	Male	0	6	-2.12015	-0.660768	0.760523
17	Male	0	6.5
17	Male	0	7	0.347817	2.9252
17	Male	0	13	-0.0400239	1.45246	-1.22399
18	Female	0	0	2.24653		-0.015019
18	Female	0	2.5
18	Female	0	3		0.395839
18	Female	0	3.5
18	Female	0	4		0.760532
18	Female	0	4.5		-0.0499213
18	Female	0	5	-0.330624	0.385912
18	Female	0	5.5	-1.56078	-0.275617
18	Female	0	6	-0.672387	-0.299487	-0.437127
18	Female	0	6.5	-1.08918	-0.031614
18	Female	0	7	0.533379	0.46729
18	Female	0	13	0.658809	0.859148	-1.03804
19	Female	0	0	-1.15467		-1.34809
19	Female	0	2.5
19	Female	0	3		0.451326
19	Female	0	3.5		-0.139225
19	Female	0	4		1.50921
19	Female	0	4.5		-0.840546
19	Female	0	5	0.464777	0.312688
19	Female	0	5.5	-0.330207	0.766755
19	Female	0	6	-0.340647	0.608662
19	Female	0	6.5
19	Female	0	7	-0.920294	-0.505907
19	Female	0	13	-0.825962	0.735531	0.77778
20	Male	0	0	-0.224428		1.80681
20	Male	0	2.5
20	Male	0	3
20	Male	0	3.5		0.172484
20	Male	0	4		-0.871044
20	Male	0	4.5		-1.08851
20	Male	0	5	0.255766	-0.184865
20	Male	0	5.5	-0.611749	-0.187079
20	Male	0	6	-0.866754	-0.275732	0.423511
20	Male	0	6.5	0.351513	-0.53661
20	Male	0	7	0.313043	-0.225031
20	Male	0	13	-0.326518	-0.187506	1.14433
21	Male	0	0	-2.5323		-0.329228
21	Male	0	2.5
21	Male	0	3
21	Male	0	3.5		0.367211
21	Male	0	4		0.317662
21	Male	0	4.5		0.357104
21	Male	0	5	-0.993541	0.523662
21	Male	0	5.5	-0.887519	0.785203
21	Male	0	6	-1.03745	-0.415956	0.473058
21	Male	0	6.5	-0.625243
21	Male	0	7	-1.45195	1.5813
21	Male	0	13	0.56633	-0.612037	0.798122
22	Female	0	0	0.897616		0.989381
22	Female	0	2.5		0.201515
22	Female	0	3
22	Female	0	3.5		-0.357329
22	Female	0	4
22	Female	0	4.5
22	Female	0	5	0.4548	-0.857634
22	Female	0	5.5	0.394133	0.919742
22	Female	0	6
22	Female	0	6.5
22	Female	0	7	0.603455	0.481175
22	Female	0	13	-0.045726	-0.656324	1.01473
23	Female	0	0	-0.411104		-0.207125
23	Female	0	2.5
23	Female	0	3		0.946988
23	Female	0	3.5		-0.249238
23	Female	0	4		-1.30013
23	Female	0	4.5
23	Female	0	5	0.614355	0.195755
23	Female	0	5.5	0.372604	-0.500053
23	Female	0	6	-0.00592829	1.34945	1.08123
23	Female	0	6.5	0.205912	0.171236
23	Female	0	7	0.289676	-0.259629
23	Female	0	13	0.861817	-0.511486	0.950926
24	Male	1	0	0.0514631		0.338432
24	Male	1	2.5
24	Male	1	3		-0.0451058
24	Male	1	3.5		-0.21034
24	Male	1	4		-0.389754
24	Male	1	4.5
24	Male	1	5	0.408468	-0.637259
24	Male	1	5.5	0.40359	0.264706
24	Male	1	6	-0.088639	0.336801	-1.01486
24	Male	1	6.5	-0.257665	-0.317861
24	Male	1	7	-0.0451766	0.113811
24	Male	1	13	0.345399	-0.592221	-0.588025
25	Male	0	0	0.683284		0.8201
25	Male	0	2.5
25	Male	0	3
25	Male	0	3.5
25	Male	0	4
25	Male	0	4.5
25	Male	0	5
25	Male	0	5.5
25	Male	0	6			1.21638
25	Male	0	6.5	0.493131	-0.457457
25	Male	0	7	0.382373	-0.118831
25	Male	0	13	-0.509384	-0.890041	0.774392
26	Female	0	0	-1.03455		0.632573
26	Female	0	2.5
26	Female	0	3
26	Female	0	3.5
26	Female	0	4		-0.0360749
26	Female	0	4.5		0.376469
26	Female	0	5	0.924462	0.658924
26	Female	0	5.5	1.81022	-0.289769
26	Female	0	6	0.812016	-0.625421	0.594026
26	Female	0	6.5	1.94682
26	Female	0	7	1.61711	-0.945671
26	Female	0	13	-0.056909	1.10197	0.480655
27	Female	0	0	0.776854		-0.239611
27	Female	0	2.5
27	Female	0	3
27	Female	0	3.5		-0.528872
27	Female	0	4		1.14703
27	Female	0	4.5		1.00438
27	Female	0	5	-0.947941	1.56717
27	Female	0	5.5	-0.861959	0.0770919
27	Female	0	6	-0.430822	0.251238	-1.84561
27	Female	0	6.5	-0.861401	0.439013
27	Female	0	7
27	Female	0	13	-0.534109	-0.231628	-1.63546
28	Male	0	0	-0.353131		-0.665136
28	Male	0	2.5
28	Male	0	3
28	Male	0	3.5		0.15909
28	Male	0	4		-0.725629
28	Male	0	4.5		0.771078
28	Male	0	5	-0.652119	-0.545895
28	Male	0	5.5	-0.609921	-0.464635
28	Male	0	6	-0.664939	-0.233566	-0.52386
28	Male	0	6.5	-1.23841	-0.327628
28	Male	0	7	-0.145783	-0.0282208
28	Male	0	13	0.118045	-1.69389	-0.780467
29	Female	0	0	-1.05388		2.19982
29	Female	0	2.5
29	Female	0	3
29	Female	0	3.5		-0.433352
29	Female	0	4		1.38702
29	Female	0	4.5		0.473504
29	Female	0	5	0.710687	-0.267805
29	Female	0	5.5	0.143808	0.323288
29	Female	0	6	-0.447281	1.00486	-0.858179
29	Female	0	6.5
29	Female	0	7	-0.709126	-0.830047
29	Female	0	13	-1.29388	0.54025	-0.487179
30	Male	0	0	0.00038401
30	Male	0	2.5
30	Male	0	3
30	Male	0	3.5
30	Male	0	4
30	Male	0	4.5		-0.928568
30	Male	0	5
30	Male	0	5.5	-0.182889	0.706856
30	Male	0	6	-0.624196	1.0264	-1.20079
30	Male	0	6.5	-0.218548
30	Male	0	7	0.323433	-0.372711
30	Male	0	13	-1.01686	0.631785	-0.896524
31	Male	0	0	-0.346111		-0.695422
31	Male	0	2.5
31	Male	0	3
31	Male	0	3.5
31	Male	0	4		0.0531658
31	Male	0	4.5		-0.611872
31	Male	0	5	0.757396	-0.155767
31	Male	0	5.5	-0.173212	1.31865
31	Male	0	6	1.623	0.55912	0.643467
31	Male	0	6.5	0.947252	0.0910559
31	Male	0	7	0.976638	0.591829
31	Male	0	13	1.72551	1.01651	2.13514
32	Female	0	0	-0.432457		1.46486
32	Female	0	2.5
32	Female	0	3
32	Female	0	3.5
32	Female	0	4		0.0276461
32	Female	0	4.5		0.327223
32	Female	0	5		-2.36927
32	Female	0	5.5	-1.17991	0.293401
32	Female	0	6	-0.584322	-0.279637	0.572455
32	Female	0	6.5	0.114091	-0.238336
32	Female	0	7	0.461878	1.28054
32	Female	0	13	-0.812239	1.52602	-0.950834
33	Male	0	0	0.0494585		-0.382468
33	Male	0	2.5
33	Male	0	3		0.0373051
33	Male	0	3.5		-0.534574
33	Male	0	4		0.386188
33	Male	0	4.5		-0.12581
33	Male	0	5	1.06176	-0.902091
33	Male	0	5.5	0.885975	-1.05073
33	Male	0	6
33	Male	0	6.5
33	Male	0	7	0.764823	-0.543019
33	Male	0	13	0.655408	-1.37461	1.85215
34	Male	Not defined	0	-1.30809		0.0416482
34	Male	Not defined	2.5
34	Male	Not defined	3
34	Male	Not defined	3.5
34	Male	Not defined	4
34	Male	Not defined	4.5
34	Male	Not defined	5
34	Male	Not defined	5.5
34	Male	Not defined	6
34	Male	Not defined	6.5
34	Male	Not defined	7
34	Male	Not defined	13
35	Female	0	0	0.682835		2.1757
35	Female	0	2.5
35	Female	0	3
35	Female	0	3.5		0.204382
35	Female	0	4		0.372485
35	Female	0	4.5		0.470425
35	Female	0	5	2.31321	-0.170351
35	Female	0	5.5	-0.549264	-0.536657
35	Female	0	6	0.641076	0.369788	0.271685
35	Female	0	6.5	1.5484
35	Female	0	7	0.662752	-0.702915
35	Female	0	13	1.82435	1.18432	-0.409372
36	Female	0	0	-2.88417		0.135901
36	Female	0	2.5
36	Female	0	3
36	Female	0	3.5		-0.0122021
36	Female	0	4		0.847788
36	Female	0	4.5		1.5394
36	Female	0	5
36	Female	0	5.5	-0.285389	1.19181
36	Female	0	6	-0.73521	-0.929009	0.97292
36	Female	0	6.5	-0.0968498	0.407663
36	Female	0	7	-0.247829	-0.468869
36	Female	0	13	-0.715786	1.50043	-0.064251
37	Female	1	0	-0.30878		-0.352718
37	Female	1	2.5
37	Female	1	3		1.0697
37	Female	1	3.5		0.855491
37	Female	1	4		0.155645
37	Female	1	4.5		1.50957
37	Female	1	5	-2.22067	1.50214
37	Female	1	5.5	-1.03975	0.965069
37	Female	1	6	-0.198386	1.31224	-0.824551
37	Female	1	6.5	-0.0517481
37	Female	1	7	-1.20588	1.94485
37	Female	1	13	-0.259743	0.846384	-2.02793
38	Male	0	0	0.206259		-0.0376333
38	Male	0	2.5
38	Male	0	3		-0.852532
38	Male	0	3.5		-0.733708
38	Male	0	4		-1.97362
38	Male	0	4.5		-1.96149
38	Male	0	5	1.21209	-0.644926
38	Male	0	5.5	1.48394	-0.501647
38	Male	0	6	0.369678	0.433272	0.214868
38	Male	0	6.5	0.0264701	-0.963686
38	Male	0	7	0.454281	-0.213054
38	Male	0	13	1.37992	-0.41035	-0.249013
39	Male	1	0	0.00109244		-0.696412
39	Male	1	2.5
39	Male	1	3		0.732503
39	Male	1	3.5		0.269664
39	Male	1	4
39	Male	1	4.5
39	Male	1	5	-1.27288	0.617386
39	Male	1	5.5	-1.17675	0.350002
39	Male	1	6
39	Male	1	6.5
39	Male	1	7	-1.63925	1.38081
39	Male	1	13	-2.71354	0.433714	-0.858098
40	Female	Not defined	0	-0.305671		1.92567
40	Female	Not defined	2.5
40	Female	Not defined	3		-1.30088
40	Female	Not defined	3.5
40	Female	Not defined	4
40	Female	Not defined	4.5
40	Female	Not defined	5
40	Female	Not defined	5.5
40	Female	Not defined	6
40	Female	Not defined	6.5
40	Female	Not defined	7
40	Female	Not defined	13
41	Male	0	0	-0.828965		-0.863541
41	Male	0	2.5
41	Male	0	3
41	Male	0	3.5
41	Male	0	4
41	Male	0	4.5
41	Male	0	5
41	Male	0	5.5
41	Male	0	6
41	Male	0	6.5
41	Male	0	7	-1.84427	1.6613
41	Male	0	13			-0.663181
42	Male	0	0	1.2746		-1.21425
42	Male	0	2.5
42	Male	0	3
42	Male	0	3.5
42	Male	0	4		0.131471
42	Male	0	4.5		1.04053
42	Male	0	5	1.18937	-0.538755
42	Male	0	5.5	0.852246	0.473015
42	Male	0	6	0.815891	0.742033	0.339105
42	Male	0	6.5	0.294869
42	Male	0	7	-0.705086	-0.0585607
42	Male	0	13	-0.737691	1.15298	-1.97782
43	Male	0	0	0.104674		-0.815368
43	Male	0	2.5
43	Male	0	3
43	Male	0	3.5
43	Male	0	4
43	Male	0	4.5
43	Male	0	5
43	Male	0	5.5
43	Male	0	6
43	Male	0	6.5
43	Male	0	7	0.170693	1.33983
43	Male	0	13			-1.46435
44	Male	0	0	-0.44752		0.16675
44	Male	0	2.5
44	Male	0	3		0.132745
44	Male	0	3.5
44	Male	0	4		-0.356809
44	Male	0	4.5		1.33266
44	Male	0	5
44	Male	0	5.5	-1.24445	0.323789
44	Male	0	6	-0.945568	0.0566284
44	Male	0	6.5	-0.592482	0.598341
44	Male	0	7	-0.587282	0.0503771
44	Male	0	13	0.748094
45	Male	0	0	-0.685251		-0.686987
45	Male	0	2.5
45	Male	0	3
45	Male	0	3.5
45	Male	0	4
45	Male	0	4.5		0.332433
45	Male	0	5
45	Male	0	5.5
45	Male	0	6	0.68393	0.964052	1.21571
45	Male	0	6.5	-0.207722
45	Male	0	7	-0.141911	1.86747
45	Male	0	13	-0.527846	-0.638642	0.156738
46	Male	0	0	2.0959		0.559285
46	Male	0	2.5
46	Male	0	3
46	Male	0	3.5
46	Male	0	4
46	Male	0	4.5
46	Male	0	5
46	Male	0	5.5
46	Male	0	6
46	Male	0	6.5
46	Male	0	7	0.0657855	-1.29106
46	Male	0	13	0.426895	0.240264	-0.452472
47	Male	1	0	-0.837575		-1.0694
47	Male	1	2.5		0.34679
47	Male	1	3		1.46287
47	Male	1	3.5
47	Male	1	4		0.234809
47	Male	1	4.5		1.45443
47	Male	1	5	0.170547	1.64602
47	Male	1	5.5	-0.413369	2.05695
47	Male	1	6			-0.703135
47	Male	1	6.5	-1.23107
47	Male	1	7	-0.223083	-0.339584
47	Male	1	13	-0.648065	1.228	-0.824985
48	Male	0	0	-0.514856		0.118095
48	Male	0	2.5
48	Male	0	3
48	Male	0	3.5		0.220834
48	Male	0	4		-0.0739302
48	Male	0	4.5
48	Male	0	5
48	Male	0	5.5
48	Male	0	6	0.267603	-0.415117	-2.52861
48	Male	0	6.5	-0.718686	1.46837
48	Male	0	7	-0.410265	0.847517
48	Male	0	13	-0.322968	0.192705	-0.431287
49	Male	1	0	-1.25713		-0.291286
49	Male	1	2.5
49	Male	1	3
49	Male	1	3.5		-0.671436
49	Male	1	4		-2.02955
49	Male	1	4.5
49	Male	1	5	0.366142	-0.915651
49	Male	1	5.5	0.0474495	-0.30606
49	Male	1	6	-0.3471	-0.773163	0.135592
49	Male	1	6.5	-0.205762	-2.37638
49	Male	1	7	-0.413735	-0.675967
49	Male	1	13	-0.25239	-1.18377	1.50657
50	Female	0	0	-2.41705		0.113268
50	Female	0	2.5
50	Female	0	3
50	Female	0	3.5
50	Female	0	4
50	Female	0	4.5		1.25659
50	Female	0	5		0.167747
50	Female	0	5.5	-2.70755	0.952112
50	Female	0	6		0.836034
50	Female	0	6.5
50	Female	0	7	-1.33303	0.216783
50	Female	0	13	-0.683131	0.62878	-1.07171
51	Male	0	0	-0.123647
51	Male	0	2.5
51	Male	0	3
51	Male	0	3.5
51	Male	0	4
51	Male	0	4.5
51	Male	0	5
51	Male	0	5.5
51	Male	0	6
51	Male	0	6.5	1.57878	1.33814
51	Male	0	7
51	Male	0	13	-0.583917	-0.0147444
52	Male	0	0	-0.608248		-0.614478
52	Male	0	2.5
52	Male	0	3		0.834003
52	Male	0	3.5		0.101811
52	Male	0	4		-0.137844
52	Male	0	4.5		-0.406969
52	Male	0	5	2.22302	1.04529
52	Male	0	5.5	0.236562	1.01714
52	Male	0	6	1.82445	0.655113	0.551076
52	Male	0	6.5	1.54103	1.12985
52	Male	0	7	0.881256	1.37966
52	Male	0	13	0.679756	1.49765	0.0148415
53	Female	1	0	0.273694		-2.41426
53	Female	1	2.5
53	Female	1	3		0.40729
53	Female	1	3.5
53	Female	1	4		-0.631042
53	Female	1	4.5		2.46969
53	Female	1	5	-2.73978	1.54822
53	Female	1	5.5	-0.0444913	0.743114
53	Female	1	6	-0.529891	0.321898	0.318465
53	Female	1	6.5	-2.3308	2.32426
53	Female	1	7	0.329343	0.115532
53	Female	1	13	-0.728309	0.3962	-0.775107
54	Female	0	0	-1.41663
54	Female	0	2.5		-0.238102
54	Female	0	3
54	Female	0	3.5		-0.556658
54	Female	0	4		-1.00917
54	Female	0	4.5
54	Female	0	5	-0.287348	-1.38771
54	Female	0	5.5	1.04763	-1.61978
54	Female	0	6	0.615974	-1.56306	0.599719
54	Female	0	6.5	0.269993
54	Female	0	7	0.200033	-2.21946
54	Female	0	13	-0.0705034	0.838202	1.52821
55	Male	0	0	-0.819888		1.02751
55	Male	0	2.5
55	Male	0	3
55	Male	0	3.5		-0.0209922
55	Male	0	4		-1.56028
55	Male	0	4.5		-0.835293
55	Male	0	5	-3.95337	-0.949702
55	Male	0	5.5	1.26328	-1.5317
55	Male	0	6
55	Male	0	6.5
55	Male	0	7
55	Male	0	13		-1.14016
56	Female	0	0	-0.0287173
56	Female	0	2.5
56	Female	0	3
56	Female	0	3.5
56	Female	0	4
56	Female	0	4.5
56	Female	0	5
56	Female	0	5.5
56	Female	0	6
56	Female	0	6.5
56	Female	0	7	-0.313639	-0.981647
56	Female	0	13	-0.797594	0.58193	0.421873
57	Female	0	0	0.295749		0.132821
57	Female	0	2.5
57	Female	0	3		1.05701
57	Female	0	3.5
57	Female	0	4
57	Female	0	4.5
57	Female	0	5
57	Female	0	5.5
57	Female	0	6
57	Female	0	6.5
57	Female	0	7	-0.870462	-1.05022
57	Female	0	13	0.0923716	0.170806	0.504085
58	Male	0	0	-0.453703		0.0356267
58	Male	0	2.5
58	Male	0	3		-0.0663434
58	Male	0	3.5		-0.0803003
58	Male	0	4		0.0317826
58	Male	0	4.5		-0.159355
58	Male	0	5	-0.593185	-1.01905
58	Male	0	5.5	0.883862	-0.062988
58	Male	0	6	1.42154	0.859268	1.1341
58	Male	0	6.5	1.04521	-0.531243
58	Male	0	7	-0.0870006	-0.231815
58	Male	0	13	0.711454	-0.829344	0.701857
59	Male	1	0	-1.22925		0.27226
59	Male	1	2.5		-2.34199
59	Male	1	3		-0.0452793
59	Male	1	3.5		-0.0105489
59	Male	1	4
59	Male	1	4.5		-0.00593019
59	Male	1	5
59	Male	1	5.5
59	Male	1	6	0.878129	0.501953	0.858689
59	Male	1	6.5	0.259983
59	Male	1	7	0.388363	0.733656
59	Male	1	13	1.53802	1.32056	-0.313321
60	Female	1	0	1.01602		-0.222446
60	Female	1	2.5
60	Female	1	3		0.525942
60	Female	1	3.5		0.00481509
60	Female	1	4		1.03714
60	Female	1	4.5
60	Female	1	5	-1.53627	1.57817
60	Female	1	5.5	0.532378	0.078585
60	Female	1	6	1.6525	-0.024904	-0.309572
60	Female	1	6.5	0.894845
60	Female	1	7	1.68286	1.6674
60	Female	1	13	0.908067	-0.126267	-0.8109
61	Male	0	0	-0.410718		-1.65703
61	Male	0	2.5
61	Male	0	3
61	Male	0	3.5
61	Male	0	4
61	Male	0	4.5		0.0883219
61	Male	0	5	0.596566	0.333376
61	Male	0	5.5	0.682252	0.362692
61	Male	0	6	0.905747	1.45771	-1.09599
61	Male	0	6.5	0.282806
61	Male	0	7	0.956709	0.308166
61	Male	0	13	-0.434401	3.33602	-0.992394
62	Male	1	0	-1.15503		-0.947884
62	Male	1	2.5
62	Male	1	3
62	Male	1	3.5
62	Male	1	4
62	Male	1	4.5
62	Male	1	5		0.84019
62	Male	1	5.5	-1.17975
62	Male	1	6
62	Male	1	6.5
62	Male	1	7	-1.7231	2.26308
62	Male	1	13	-1.17371		0.208072
63	Female	0	0	-0.312335		-1.09061
63	Female	0	2.5		-1.59755
63	Female	0	3
63	Female	0	3.5
63	Female	0	4		0.0330508
63	Female	0	4.5
63	Female	0	5	0.522353	-0.155703
63	Female	0	5.5	-0.140514	-0.475574
63	Female	0	6	0.229069	-0.33925	0.129908
63	Female	0	6.5	-0.339902	-0.233297
63	Female	0	7	0.0964584	0.844313
63	Female	0	13	0.773181	-0.674932	-0.616876
64	Male	1	0	0.355383		-1.76666
64	Male	1	2.5
64	Male	1	3
64	Male	1	3.5
64	Male	1	4
64	Male	1	4.5		0.474876
64	Male	1	5
64	Male	1	5.5
64	Male	1	6	1.12787	1.0482
64	Male	1	6.5
64	Male	1	7
64	Male	1	13
65	Female	1	0	-1.31665		0.544841
65	Female	1	2.5
65	Female	1	3		-0.674203
65	Female	1	3.5		0.280923
65	Female	1	4
65	Female	1	4.5		1.01127
65	Female	1	5	-1.77388	1.46849
65	Female	1	5.5
65	Female	1	6	0.404792	1.32157
65	Female	1	6.5	0.442088
65	Female	1	7	-0.933255	0.697375
65	Female	1	13	0.517261	-0.654496	-0.720222
66	Female	0	0	-0.909358		-0.340364
66	Female	0	2.5
66	Female	0	3
66	Female	0	3.5
66	Female	0	4
66	Female	0	4.5
66	Female	0	5
66	Female	0	5.5
66	Female	0	6
66	Female	0	6.5
66	Female	0	7
66	Female	0	13	0.166044	0.474984	-0.0832627
67	Male	0	0	0.0147063		-0.305866
67	Male	0	2.5		0.0897872
67	Male	0	3		1.93754
67	Male	0	3.5		0.516761
67	Male	0	4		0.832028
67	Male	0	4.5		0.131828
67	Male	0	5	0.599636	0.301817
67	Male	0	5.5	0.509949	1.17405
67	Male	0	6	-0.184586	-0.0485702	-0.34028
67	Male	0	6.5	-0.739272	0.561813
67	Male	0	7	1.40124	-0.692946
67	Male	0	13	0.0441318	1.04774	-1.05512
68	Female	0	0	1.09182		-0.740994
68	Female	0	2.5
68	Female	0	3
68	Female	0	3.5		0.301995
68	Female	0	4		0.456268
68	Female	0	4.5		0.770029
68	Female	0	5	-1.37988	-0.66383
68	Female	0	5.5	-0.657359	0.662657
68	Female	0	6	-1.6393	-0.361253	-0.128993
68	Female	0	6.5	-0.682528	0.80504
68	Female	0	7
68	Female	0	13	-1.34018	-0.100811	-1.30556
69	Male	Not defined	0	-0.496282		-0.801032
69	Male	Not defined	2.5
69	Male	Not defined	3
69	Male	Not defined	3.5
69	Male	Not defined	4
69	Male	Not defined	4.5
69	Male	Not defined	5
69	Male	Not defined	5.5
69	Male	Not defined	6
69	Male	Not defined	6.5
69	Male	Not defined	7
69	Male	Not defined	13
70	Male	0	0	0.910475		-0.224582
70	Male	0	2.5
70	Male	0	3
70	Male	0	3.5
70	Male	0	4		-0.0406934
70	Male	0	4.5		-0.0519732
70	Male	0	5	0.0756438	0.225044
70	Male	0	5.5	-0.294016	1.11903
70	Male	0	6	1.0882	-0.320838	0.954303
70	Male	0	6.5	1.37056
70	Male	0	7	0.730565	0.815178
70	Male	0	13	-0.216326	-0.979208	-0.0640912
71	Female	0	0	0.937221		1.52482
71	Female	0	2.5
71	Female	0	3
71	Female	0	3.5
71	Female	0	4
71	Female	0	4.5
71	Female	0	5	-0.68358	-1.92667
71	Female	0	5.5
71	Female	0	6			0.16798
71	Female	0	6.5	-1.89966
71	Female	0	7	-1.75206	0.301925
71	Female	0	13	-1.50942	-2.05868	0.0721212
72	Female	0	0	-1.5811		0.311692
72	Female	0	2.5
72	Female	0	3
72	Female	0	3.5
72	Female	0	4
72	Female	0	4.5		0.602298
72	Female	0	5	0.0791086	-0.490711
72	Female	0	5.5	0.470486	-0.614434
72	Female	0	6	0.674293	0.177434	1.64811
72	Female	0	6.5	0.548469
72	Female	0	7	-0.196716	-0.82397
72	Female	0	13	-0.747172	0.330376	2.61585
73	Female	Not defined	0	0.607432		0.583807
73	Female	Not defined	2.5
73	Female	Not defined	3
73	Female	Not defined	3.5
73	Female	Not defined	4
73	Female	Not defined	4.5
73	Female	Not defined	5
73	Female	Not defined	5.5
73	Female	Not defined	6
73	Female	Not defined	6.5
73	Female	Not defined	7
73	Female	Not defined	13
74	Male	1	0	0.35872		-1.91799
74	Male	1	2.5
74	Male	1	3		-1.6966
74	Male	1	3.5		0.486509
74	Male	1	4
74	Male	1	4.5		1.173
74	Male	1	5	-0.219195	1.19905
74	Male	1	5.5	-1.30015	0.786107
74	Male	1	6	0.285461	1.74934	-1.58115
74	Male	1	6.5	-0.571696
74	Male	1	7	-0.655748
74	Male	1	13	2.25532	2.06654	-2.48961
75	Male	0	0	1.86867		-0.618463
75	Male	0	2.5
75	Male	0	3
75	Male	0	3.5		-0.0287663
75	Male	0	4		-1.15994
75	Male	0	4.5		0.504861
75	Male	0	5	-2.21195	-1.03216
75	Male	0	5.5	-0.876215	0.00290471
75	Male	0	6	-1.55534	0.16752	-1.07898
75	Male	0	6.5	-0.495167
75	Male	0	7	1.58344	0.361404
75	Male	0	13	-0.21069	-1.88028	0.661027
76	Female	0	0	0.860536		0.0618491
76	Female	0	2.5
76	Female	0	3
76	Female	0	3.5
76	Female	0	4
76	Female	0	4.5
76	Female	0	5	1.23982	0.525653
76	Female	0	5.5	-1.74284	1.04764
76	Female	0	6	1.26807	0.606654	-0.281414
76	Female	0	6.5	1.6054	0.216317
76	Female	0	7	-0.11973	0.710145
76	Female	0	13	1.37873	-0.740489	0.715147
77	Male	0	0	-0.450452		0.0990958
77	Male	0	2.5
77	Male	0	3
77	Male	0	3.5		-0.430795
77	Male	0	4		1.03291
77	Male	0	4.5		-0.632155
77	Male	0	5
77	Male	0	5.5	-0.968853	0.174596
77	Male	0	6	1.08759	0.888053	1.18781
77	Male	0	6.5	0.053102	-0.667096
77	Male	0	7	0.525248	0.336074
77	Male	0	13	0.0278127	0.425343
78	Male	0	0	0.0368594
78	Male	0	2.5
78	Male	0	3
78	Male	0	3.5
78	Male	0	4		1.02125
78	Male	0	4.5
78	Male	0	5	-0.579523	-0.0240674
78	Male	0	5.5
78	Male	0	6
78	Male	0	6.5
78	Male	0	7
78	Male	0	13	0.698698	0.0761576	-0.533793
79	Female	Not defined	0	-0.719954		-0.123992
79	Female	Not defined	2.5
79	Female	Not defined	3
79	Female	Not defined	3.5
79	Female	Not defined	4
79	Female	Not defined	4.5
79	Female	Not defined	5
79	Female	Not defined	5.5
79	Female	Not defined	6
79	Female	Not defined	6.5
79	Female	Not defined	7
79	Female	Not defined	13
80	Female	0	0	-1.83922		0.00649487
80	Female	0	2.5
80	Female	0	3
80	Female	0	3.5		0.503977
80	Female	0	4		1.6491
80	Female	0	4.5		-0.0871136
80	Female	0	5		0.562017
80	Female	0	5.5	-1.37026	-0.461928
80	Female	0	6	-1.66043		-1.25522
80	Female	0	6.5	-0.284605
80	Female	0	7	-1.58518	1.02153
80	Female	0	13	-0.349237	1.94766	-1.52599
81	Female	0	0	1.97423
81	Female	0	2.5
81	Female	0	3
81	Female	0	3.5
81	Female	0	4
81	Female	0	4.5		-0.172399
81	Female	0	5	0.180574	-0.233607
81	Female	0	5.5	1.13308	0.702659
81	Female	0	6	0.393504	-1.4207
81	Female	0	6.5	-0.125529	-0.0347821
81	Female	0	7	-0.513378	-0.525429
81	Female	0	13	1.22728	1.45105	-1.44869
82	Male	1	0	-0.794352		-0.26069
82	Male	1	2.5
82	Male	1	3		1.5297
82	Male	1	3.5
82	Male	1	4		0.2014
82	Male	1	4.5
82	Male	1	5		0.263677
82	Male	1	5.5
82	Male	1	6			-0.0427902
82	Male	1	6.5	0.0575314	0.212565
82	Male	1	7	0.213325	1.84851
82	Male	1	13	0.246522	0.701758	-1.57517
83	Male	1	0	-0.430553		-1.37773
83	Male	1	2.5
83	Male	1	3		1.54182
83	Male	1	3.5		1.85824
83	Male	1	4		0.784966
83	Male	1	4.5		1.3563
83	Male	1	5	0.0898433	2.11706
83	Male	1	5.5	-0.189323	2.25014
83	Male	1	6	-1.10045	1.69605	-0.528723
83	Male	1	6.5	-1.07365	2.86993
83	Male	1	7	-2.83541	2.19298
83	Male	1	13	-0.938364	-0.00212002	-0.170963
84	Male	0	0	-0.439314		-0.0865707
84	Male	0	2.5
84	Male	0	3		0.794508
84	Male	0	3.5		-0.971511
84	Male	0	4		1.40225
84	Male	0	4.5		1.44081
84	Male	0	5
84	Male	0	5.5	0.742033	-0.428582
84	Male	0	6	0.64067	-1.71023	-1.3199
84	Male	0	6.5	0.150121
84	Male	0	7	0.315378	-0.388855
84	Male	0	13	-0.152986	1.20902	1.1557
85	Female	0	0	-0.0580148		-0.573082
85	Female	0	2.5
85	Female	0	3		-0.290269
85	Female	0	3.5		-0.232857
85	Female	0	4		-0.834202
85	Female	0	4.5		0.283845
85	Female	0	5		1.06316
85	Female	0	5.5	0.141363	-0.0770389
85	Female	0	6	-0.367067	0.841524	-0.375127
85	Female	0	6.5	-0.138923	0.222301
85	Female	0	7	0.802503	0.44461
85	Female	0	13	-0.578727	0.235484	-0.403135
86	Female	0	0	0.0158676
86	Female	0	2.5
86	Female	0	3
86	Female	0	3.5
86	Female	0	4
86	Female	0	4.5		-0.856865
86	Female	0	5		0.550758
86	Female	0	5.5	-0.354186	0.05839
86	Female	0	6	-0.476017	-0.721203
86	Female	0	6.5
86	Female	0	7	-0.457913	-0.244575
86	Female	0	13	-1.1868	-0.64235	-0.0587379
87	Female	1	0	2.24455
87	Female	1	2.5
87	Female	1	3
87	Female	1	3.5
87	Female	1	4		0.0970225
87	Female	1	4.5		-0.572959
87	Female	1	5
87	Female	1	5.5		1.62311
87	Female	1	6	1.90335
87	Female	1	6.5
87	Female	1	7	1.17589	0.915349
87	Female	1	13	2.65682	-0.516693	0.576517
88	Female	0	0	-0.237926		-0.0589295
88	Female	0	2.5
88	Female	0	3
88	Female	0	3.5
88	Female	0	4
88	Female	0	4.5
88	Female	0	5
88	Female	0	5.5
88	Female	0	6
88	Female	0	6.5
88	Female	0	7	-0.626004	0.358557
88	Female	0	13	0.232938	-0.452459	0.788335
89	Male	1	0	-0.296153		-0.962159
89	Male	1	2.5
89	Male	1	3
89	Male	1	3.5		0.171536
89	Male	1	4		-0.0951673
89	Male	1	4.5		0.448867
89	Male	1	5	0.0409903	0.0909305
89	Male	1	5.5
89	Male	1	6	-0.586611	-0.262151
89	Male	1	6.5
89	Male	1	7	-1.02528	-1.59325
89	Male	1	13
90	Female	0	0	-0.406047		-0.806552
90	Female	0	2.5
90	Female	0	3		1.27209
90	Female	0	3.5
90	Female	0	4		-0.0823129
90	Female	0	4.5
90	Female	0	5
90	Female	0	5.5	-2.17336	-0.108744
90	Female	0	6	-1.24199	-0.376309	-0.414552
90	Female	0	6.5	-2.65909	-0.0993522
90	Female	0	7		-0.375546
90	Female	0	13	-2.52255	0.443662
91	Male	1	0	-0.111557		0.322298
91	Male	1	2.5
91	Male	1	3
91	Male	1	3.5
91	Male	1	4
91	Male	1	4.5
91	Male	1	5
91	Male	1	5.5
91	Male	1	6
91	Male	1	6.5
91	Male	1	7
91	Male	1	13	0.383894
92	Female	0	0	0.321934		-1.44536
92	Female	0	2.5
92	Female	0	3		0.000665556
92	Female	0	3.5
92	Female	0	4
92	Female	0	4.5
92	Female	0	5	-0.181915	1.02475
92	Female	0	5.5	0.660928	0.821436
92	Female	0	6	0.107706	-0.0989719	0.912881
92	Female	0	6.5	0.0618793	0.792645
92	Female	0	7	0.202842	0.808725
92	Female	0	13
93	Female	0	0	0.535229		-0.453798
93	Female	0	2.5
93	Female	0	3		-0.65261
93	Female	0	3.5
93	Female	0	4		1.50084
93	Female	0	4.5		1.61816
93	Female	0	5	-0.696373	-0.64816
93	Female	0	5.5	0.79682	-0.628331
93	Female	0	6	0.362691	-0.301324	1.47147
93	Female	0	6.5	-0.356053
93	Female	0	7	0.00273503	1.26286
93	Female	0	13	-0.915641	0.89226	0.58538
94	Male	1	0	-0.838064		-1.75893
94	Male	1	2.5
94	Male	1	3
94	Male	1	3.5		1.26436
94	Male	1	4		0.409729
94	Male	1	4.5		-0.42949
94	Male	1	5	-0.439561
94	Male	1	5.5	-0.0963826	2.29111
94	Male	1	6	-0.827521	1.71873	-1.22091
94	Male	1	6.5	-0.93089	0.369035
94	Male	1	7	-1.07498	1.06069
94	Male	1	13
95	Female	1	0	-0.928699		-0.643515
95	Female	1	2.5
95	Female	1	3
95	Female	1	3.5
95	Female	1	4
95	Female	1	4.5
95	Female	1	5	-1.28779	3.40963
95	Female	1	5.5	-1.15936	1.67421
95	Female	1	6	-2.12323	2.70099	-1.26116
95	Female	1	6.5	-1.99977	2.18907
95	Female	1	7	-0.024635	1.97589
95	Female	1	13	0.0526315	1.87832	-0.641958
96	Female	0	0	1.47931
96	Female	0	2.5
96	Female	0	3
96	Female	0	3.5		0.10853
96	Female	0	4		0.643167
96	Female	0	4.5		-0.165749
96	Female	0	5	-1.0086	-0.500496
96	Female	0	5.5	-0.728099	-0.217864
96	Female	0	6	-0.374209	-1.02271	-0.488937
96	Female	0	6.5	-1.48618	-1.03453
96	Female	0	7	-0.443884	0.118424
96	Female	0	13	-1.29061	-1.17442	-1.10375
97	Male	0	0	1.26902		0.511596
97	Male	0	2.5
97	Male	0	3		0.0378314
97	Male	0	3.5
97	Male	0	4
97	Male	0	4.5
97	Male	0	5
97	Male	0	5.5
97	Male	0	6
97	Male	0	6.5
97	Male	0	7
97	Male	0	13	1.40088	0.902956	0.231288
98	Female	0	0	0.825684
98	Female	0	2.5
98	Female	0	3
98	Female	0	3.5		-1.09899
98	Female	0	4		0.1651
98	Female	0	4.5		-0.533679
98	Female	0	5	-0.217814	0.546394
98	Female	0	5.5	-0.412104	1.47302
98	Female	0	6	-0.394899	0.799758
98	Female	0	6.5
98	Female	0	7
98	Female	0	13
99	Female	Not defined	0	0.940273		-0.928134
99	Female	Not defined	2.5
99	Female	Not defined	3
99	Female	Not defined	3.5
99	Female	Not defined	4
99	Female	Not defined	4.5
99	Female	Not defined	5
99	Female	Not defined	5.5
99	Female	Not defined	6
99	Female	Not defined	6.5
99	Female	Not defined	7
99	Female	Not defined	13
100	Female	1	0	0.630952		1.21569
100	Female	1	2.5
100	Female	1	3		-1.55295
100	Female	1	3.5
100	Female	1	4		-0.0879435
100	Female	1	4.5		1.2252
100	Female	1	5	-1.18288	0.978379
100	Female	1	5.5	-0.712957	1.32018
100	Female	1	6	-0.399093	0.19877
100	Female	1	6.5	-1.27728
100	Female	1	7	-0.742449	0.457313
100	Female	1	13	-0.17875	-0.0448475	-0.577793
101	Male	1	0	-1.82076		-0.901101
101	Male	1	2.5		0.691943
101	Male	1	3		-0.86155
101	Male	1	3.5		1.03487
101	Male	1	4		-0.227063
101	Male	1	4.5
101	Male	1	5	-0.575201	0.0688042
101	Male	1	5.5	-0.950495	-0.451922
101	Male	1	6	-1.07044	0.654491	-2.63745
101	Male	1	6.5	-0.846368
101	Male	1	7	-0.430746
101	Male	1	13	0.19617	-1.16298	-0.203444
102	Male	1	0	0.575047		0.541668
102	Male	1	2.5
102	Male	1	3
102	Male	1	3.5
102	Male	1	4		0.272529
102	Male	1	4.5		1.61789
102	Male	1	5	-0.250298	0.69886
102	Male	1	5.5	0.304074	-0.800121
102	Male	1	6	0.0930649	0.37163	1.02724
102	Male	1	6.5	0.338008
102	Male	1	7	-1.38767	0.0516945
102	Male	1	13	-1.55034	-0.485087	0.0768213
103	Female	0	0	-0.358988		-1.21277
103	Female	0	2.5
103	Female	0	3		-0.798674
103	Female	0	3.5		-0.484191
103	Female	0	4		-0.861152
103	Female	0	4.5		0.7676
103	Female	0	5	-0.116734	1.04651
103	Female	0	5.5	-0.937221	1.38419
103	Female	0	6	1.23992	-0.287485	1.72647
103	Female	0	6.5	0.678801	0.471302
103	Female	0	7	0.615149	0.420061
103	Female	0	13	0.0776002	-1.07546	0.388714
104	Male	0	0	-0.3365		-0.455115
104	Male	0	2.5
104	Male	0	3
104	Male	0	3.5		-0.340588
104	Male	0	4		-0.802139
104	Male	0	4.5		-0.0875766
104	Male	0	5	-0.00574413	-0.605235
104	Male	0	5.5	1.20535	0.568928
104	Male	0	6	-0.597462	-0.203389	-0.405718
104	Male	0	6.5	-1.78806
104	Male	0	7	-1.98476	0.57721
104	Male	0	13			-0.00546838
105	Male	0	0	-0.0603178		0.850942
105	Male	0	2.5
105	Male	0	3
105	Male	0	3.5
105	Male	0	4
105	Male	0	4.5
105	Male	0	5
105	Male	0	5.5
105	Male	0	6
105	Male	0	6.5
105	Male	0	7
105	Male	0	13	0.499222	0.360787	-1.01927
106	Female	0	0	0.225354		0.77087
106	Female	0	2.5
106	Female	0	3		-0.549222
106	Female	0	3.5		-0.105933
106	Female	0	4
106	Female	0	4.5		-1.82318
106	Female	0	5	1.17469	-0.804546
106	Female	0	5.5	-0.0648215	-1.43173
106	Female	0	6	0.464914	-0.115993	0.00597971
106	Female	0	6.5	2.85801	-2.79751
106	Female	0	7	1.21932
106	Female	0	13	0.553736	-1.1971	0.754038
107	Female	0	0	-0.477304		-0.461211
107	Female	0	2.5
107	Female	0	3
107	Female	0	3.5
107	Female	0	4
107	Female	0	4.5
107	Female	0	5		1.03711
107	Female	0	5.5	-0.945042	0.97692
107	Female	0	6	-1.12288	0.992432	-1.29577
107	Female	0	6.5	-0.904166
107	Female	0	7	-0.766435	0.55363
107	Female	0	13	-1.18816	1.12695
108	Female	0	0	-1.20052		-0.843446
108	Female	0	2.5
108	Female	0	3
108	Female	0	3.5		0.610637
108	Female	0	4		0.126289
108	Female	0	4.5		-0.0567036
108	Female	0	5	-0.369337	0.0930666
108	Female	0	5.5	0.829123	0.592277
108	Female	0	6	0.919775	0.520295	0.415223
108	Female	0	6.5	1.48442
108	Female	0	7	1.20062	1.1566
108	Female	0	13	-0.662378	0.422414	0.440856
109	Female	1	0	-0.51479		-1.31412
109	Female	1	2.5
109	Female	1	3
109	Female	1	3.5		0.143599
109	Female	1	4		0.652504
109	Female	1	4.5		0.150581
109	Female	1	5		1.44778
109	Female	1	5.5	0.518572	0.360438
109	Female	1	6	0.460787	-0.490422
109	Female	1	6.5	0.512809
109	Female	1	7	-0.304467	-0.608167
109	Female	1	13	-0.595144	-0.192579	-1.35798
110	Male	1	0	-0.0268143
110	Male	1	2.5
110	Male	1	3
110	Male	1	3.5
110	Male	1	4
110	Male	1	4.5
110	Male	1	5
110	Male	1	5.5
110	Male	1	6
110	Male	1	6.5
110	Male	1	7
110	Male	1	13
111	Male	0	0	-0.437135		1.25221
111	Male	0	2.5
111	Male	0	3
111	Male	0	3.5		0.265865
111	Male	0	4		-0.0620086
111	Male	0	4.5		0.886686
111	Male	0	5	0.256503	-0.505177
111	Male	0	5.5	-0.181839	-0.815923
111	Male	0	6			-0.529724
111	Male	0	6.5	1.30966	1.50542
111	Male	0	7	-0.0840104	-0.46451
111	Male	0	13	0.373487	0.202319	0.63744
112	Female	0	0	1.34517		0.816414
112	Female	0	2.5
112	Female	0	3
112	Female	0	3.5		-0.312922
112	Female	0	4		-0.856996
112	Female	0	4.5		-1.55292
112	Female	0	5	0.507294	-0.245194
112	Female	0	5.5	0.982236	-1.77839
112	Female	0	6	-0.0469094	-0.467355	-0.120238
112	Female	0	6.5	0.784496	0.332879
112	Female	0	7	-0.578003	0.661182
112	Female	0	13	0.13928	-2.50274	0.745947
113	Female	0	0	-1.23613
113	Female	0	2.5
113	Female	0	3
113	Female	0	3.5		-1.30821
113	Female	0	4		0.0591805
113	Female	0	4.5
113	Female	0	5	-0.314669	-0.772476
113	Female	0	5.5
113	Female	0	6	0.0948587	-0.420669
113	Female	0	6.5
113	Female	0	7	-0.842188	-0.787787
113	Female	0	13	0.125323	-1.48056	-0.600836
114	Male	0	0	-0.467157		0.471574
114	Male	0	2.5
114	Male	0	3
114	Male	0	3.5
114	Male	0	4
114	Male	0	4.5
114	Male	0	5
114	Male	0	5.5
114	Male	0	6	-0.393744	0.51726	-0.425837
114	Male	0	6.5	0.0971523	0.00674733
114	Male	0	7	-0.736789	0.00651976
114	Male	0	13
115	Male	0	0	-0.717596		0.899852
115	Male	0	2.5
115	Male	0	3
115	Male	0	3.5		0.263331
115	Male	0	4
115	Male	0	4.5
115	Male	0	5
115	Male	0	5.5
115	Male	0	6
115	Male	0	6.5
115	Male	0	7
115	Male	0	13
116	Male	0	0	-0.677281		-0.124323
116	Male	0	2.5
116	Male	0	3
116	Male	0	3.5
116	Male	0	4		0.00461089
116	Male	0	4.5		-0.584364
116	Male	0	5	-0.614689	-0.780157
116	Male	0	5.5	0.59568	1.26034
116	Male	0	6	-0.203921	1.19518	-0.76103
116	Male	0	6.5	-0.0223541	0.302974
116	Male	0	7	-0.308663	0.362529
116	Male	0	13	-0.907556	0.199162	0.673592
117	Male	0	0	1.47168		-0.32141
117	Male	0	2.5
117	Male	0	3		-0.407664
117	Male	0	3.5		0.284278
117	Male	0	4		-0.818654
117	Male	0	4.5		0.00267428
117	Male	0	5	0.00669214	1.05089
117	Male	0	5.5	0.401716	-0.310865
117	Male	0	6	0.0716679	-0.0278651	0.0384196
117	Male	0	6.5	0.976403	-1.62672
117	Male	0	7	0.0763585	0.0749333
117	Male	0	13	-0.231795	0.487358	-0.365486
118	Female	0	0	-0.0446668		-0.90673
118	Female	0	2.5
118	Female	0	3		0.563682
118	Female	0	3.5		-1.00843
118	Female	0	4		0.00741547
118	Female	0	4.5		-0.303936
118	Female	0	5	1.33911	0.739738
118	Female	0	5.5	1.56922	-0.0764393
118	Female	0	6
118	Female	0	6.5	-0.714121	-0.527403
118	Female	0	7	-0.0362593	-0.439263
118	Female	0	13	1.65978	-0.681171	0.0205587
119	Male	0	0	0.258798		1.45812
119	Male	0	2.5
119	Male	0	3
119	Male	0	3.5		0.7134
119	Male	0	4		-0.236087
119	Male	0	4.5
119	Male	0	5	0.519321	0.299349
119	Male	0	5.5	0.431747	-0.367332
119	Male	0	6	-0.738524	-1.01931
119	Male	0	6.5
119	Male	0	7	-0.630738	-2.7713
119	Male	0	13			-1.932
120	Female	1	0	0.112379		-1.12967
120	Female	1	2.5
120	Female	1	3		2.60562
120	Female	1	3.5		3.24264
120	Female	1	4		2.65744
120	Female	1	4.5
120	Female	1	5	-0.13709	2.52484
120	Female	1	5.5	-0.620296	3.04147
120	Female	1	6	-1.96057	2.70207
120	Female	1	6.5	-0.961504	2.91857
120	Female	1	7	-1.90643	3.05436
120	Female	1	13
121	Female	0	0	-1.07683		0.11258
121	Female	0	2.5
121	Female	0	3
121	Female	0	3.5
121	Female	0	4		0.731179
121	Female	0	4.5		1.20639
121	Female	0	5		0.844353
121	Female	0	5.5	-1.3276	1.87165
121	Female	0	6	-0.175681	1.12544	0.416363
121	Female	0	6.5	-0.345094	1.50415
121	Female	0	7	-1.67411	1.70919
121	Female	0	13	-0.807238	1.10353
122	Male	0	0	-1.44329		0.765776
122	Male	0	2.5
122	Male	0	3
122	Male	0	3.5
122	Male	0	4
122	Male	0	4.5
122	Male	0	5
122	Male	0	5.5
122	Male	0	6
122	Male	0	6.5
122	Male	0	7	0.0666395	-0.399649
122	Male	0	13
123	Female	0	0	1.20671		-0.240076
123	Female	0	2.5
123	Female	0	3		0.379131
123	Female	0	3.5		-2.1713
123	Female	0	4		0.607294
123	Female	0	4.5		0.196643
123	Female	0	5	-0.718403	0.575915
123	Female	0	5.5	-0.488999	-0.336699
123	Female	0	6			-1.25675
123	Female	0	6.5	-0.706309	0.655489
123	Female	0	7	0.451627	1.99197
123	Female	0	13	0.025749	0.824545	-1.51146
124	Male	0	0	1.41566		2.00195
124	Male	0	2.5
124	Male	0	3
124	Male	0	3.5		-0.0323965
124	Male	0	4		2.33147
124	Male	0	4.5		0.120549
124	Male	0	5	-1.22305	0.198032
124	Male	0	5.5	-0.452189	-1.00116
124	Male	0	6	-0.333221	0.269033
124	Male	0	6.5	0.0273145
124	Male	0	7	-1.34518	0.270401
124	Male	0	13	-0.0249353	-1.00507
125	Male	0	0	0.268538		-0.73932
125	Male	0	2.5
125	Male	0	3
125	Male	0	3.5
125	Male	0	4
125	Male	0	4.5
125	Male	0	5
125	Male	0	5.5
125	Male	0	6
125	Male	0	6.5
125	Male	0	7
125	Male	0	13	-1.96184	0.730962	0.23032
126	Male	Not defined	0	-0.328385		-0.719645
126	Male	Not defined	2.5
126	Male	Not defined	3
126	Male	Not defined	3.5
126	Male	Not defined	4
126	Male	Not defined	4.5
126	Male	Not defined	5
126	Male	Not defined	5.5	-0.65637	-1.51273
126	Male	Not defined	6	1.65177	-0.353714	-0.0431776
126	Male	Not defined	6.5	0.473877
126	Male	Not defined	7	0.192099	-0.214378
126	Male	Not defined	13	-0.225806	0.231155	1.41746
127	Male	0	0	0.789929		1.31859
127	Male	0	2.5
127	Male	0	3
127	Male	0	3.5		0.0772955
127	Male	0	4		0.486714
127	Male	0	4.5		-0.387159
127	Male	0	5	-1.78361	-1.05361
127	Male	0	5.5	1.62123	-0.566691
127	Male	0	6	1.8225	-0.442443	-1.09364
127	Male	0	6.5	1.84813
127	Male	0	7	0.467805	-0.683965
127	Male	0	13	1.05346	-1.3478
128	Male	1	0	-0.547333		0.86987
128	Male	1	2.5
128	Male	1	3		1.136
128	Male	1	3.5		0.170413
128	Male	1	4		1.05979
128	Male	1	4.5		0.153665
128	Male	1	5	0.91191	1.17865
128	Male	1	5.5	-0.487762	0.413656
128	Male	1	6	0.555825	0.730638
128	Male	1	6.5	-0.679589	0.545289
128	Male	1	7	-0.517768	0.521137
128	Male	1	13	-1.72961	1.33563	0.309087
129	Male	0	0	-0.930413		-1.32198
129	Male	0	2.5		0.292385
129	Male	0	3
129	Male	0	3.5		-0.0618715
129	Male	0	4		-0.520712
129	Male	0	4.5		0.128134
129	Male	0	5	0.00190243	0.961107
129	Male	0	5.5		0.0905643
129	Male	0	6	1.36514	-0.124102	0.684755
129	Male	0	6.5	0.220007
129	Male	0	7	0.754199	-1.17928
129	Male	0	13	1.9583	-1.3537
130	Female	1	0	-1.23862		-0.915883
130	Female	1	2.5		1.59948
130	Female	1	3		-0.528892
130	Female	1	3.5		0.715229
130	Female	1	4		0.305051
130	Female	1	4.5		-0.946879
130	Female	1	5	-0.00522596	0.494381
130	Female	1	5.5	0.0961006	0.165798
130	Female	1	6	-0.312093	0.804983	-1.31785
130	Female	1	6.5	-0.947473
130	Female	1	7	-4.81252	4.49048
130	Female	1	13	-2.29927	2.49619	-1.54005
131	Male	0	0	0.163455		-1.06455
131	Male	0	2.5
131	Male	0	3		0.610906
131	Male	0	3.5
131	Male	0	4
131	Male	0	4.5		-0.144986
131	Male	0	5	-0.503358	-0.152155
131	Male	0	5.5	-0.656827	-0.266432
131	Male	0	6	0.0689687	-0.0867109	-0.273781
131	Male	0	6.5	0.788355	-0.11336
131	Male	0	7	-0.0633357	1.08599
131	Male	0	13	0.369292	0.0738422	-0.0832735
132	Male	1	0	-0.00835321
132	Male	1	2.5		1.58197
132	Male	1	3		0.395979
132	Male	1	3.5		-0.979893
132	Male	1	4		0.846921
132	Male	1	4.5		0.114987
132	Male	1	5	1.78899	0.289449
132	Male	1	5.5	0.194575	0.774757
132	Male	1	6	1.28456	0.739632	0.707712
132	Male	1	6.5	1.13581
132	Male	1	7	0.956297	1.04181
132	Male	1	13	1.57233	-1.42496
133	Male	1	0	-0.268859
133	Male	1	2.5
133	Male	1	3		1.74778
133	Male	1	3.5
133	Male	1	4		0.907095
133	Male	1	4.5		0.942413
133	Male	1	5		1.35824
133	Male	1	5.5
133	Male	1	6			-1.26875
133	Male	1	6.5	-1.2086	1.48934
133	Male	1	7	-0.763052	0.507929
133	Male	1	13	-1.64401	0.506039	-1.42352
134	Male	1	0			-0.775532
134	Male	1	2.5
134	Male	1	3
134	Male	1	3.5
134	Male	1	4		-0.132913
134	Male	1	4.5		0.298342
134	Male	1	5	-2.46815	0.718815
134	Male	1	5.5	-1.24307	0.49507
134	Male	1	6	-0.353397	2.56446	-0.995906
134	Male	1	6.5	-0.650748	0.654968
134	Male	1	7	-0.770265	0.68126
134	Male	1	13	-0.0367735	-1.2716	-1.17813
135	Male	0	0	1.73194
135	Male	0	2.5
135	Male	0	3
135	Male	0	3.5
135	Male	0	4		-0.0531027
135	Male	0	4.5
135	Male	0	5
135	Male	0	5.5	-2.1451	-0.788693
135	Male	0	6
135	Male	0	6.5	-1.15114	-1.10929
135	Male	0	7	-0.92489	-0.414246
135	Male	0	13	-0.4639	-0.367039	-0.744139
136	Male	1	0	-2.05852		-0.860014
136	Male	1	2.5
136	Male	1	3		1.37671
136	Male	1	3.5		1.62008
136	Male	1	4		-0.109359
136	Male	1	4.5		0.788602
136	Male	1	5	-0.912779	2.09546
136	Male	1	5.5	-0.627185	-0.144308
136	Male	1	6			-1.28683
136	Male	1	6.5	-0.849085	0.263696
136	Male	1	7	-1.48092	0.720903
136	Male	1	13	-1.57686	3.20387	-2.88732
137	Female	Not defined	0	-0.542337		-1.07554
137	Female	Not defined	2.5
137	Female	Not defined	3		0.125514
137	Female	Not defined	3.5
137	Female	Not defined	4
137	Female	Not defined	4.5
137	Female	Not defined	5
137	Female	Not defined	5.5
137	Female	Not defined	6
137	Female	Not defined	6.5
137	Female	Not defined	7
137	Female	Not defined	13
138	Female	0	0	-1.60601		-0.0617855
138	Female	0	2.5
138	Female	0	3
138	Female	0	3.5
138	Female	0	4
138	Female	0	4.5
138	Female	0	5		-0.903617
138	Female	0	5.5	1.61571	-1.67897
138	Female	0	6	1.00587	-0.922128	0.438428
138	Female	0	6.5	-0.250717	-0.468226
138	Female	0	7	0.494178	0.00450534
138	Female	0	13	0.32652	0.408326	0.37492
139	Male	Not defined	0	-1.39586		-1.00331
139	Male	Not defined	2.5
139	Male	Not defined	3
139	Male	Not defined	3.5
139	Male	Not defined	4
139	Male	Not defined	4.5
139	Male	Not defined	5
139	Male	Not defined	5.5
139	Male	Not defined	6
139	Male	Not defined	6.5
139	Male	Not defined	7
139	Male	Not defined	13
140	Male	Not defined	0	-1.35979		0.0118635
140	Male	Not defined	2.5
140	Male	Not defined	3
140	Male	Not defined	3.5
140	Male	Not defined	4
140	Male	Not defined	4.5
140	Male	Not defined	5
140	Male	Not defined	5.5
140	Male	Not defined	6
140	Male	Not defined	6.5
140	Male	Not defined	7
140	Male	Not defined	13
141	Male	0	0	-1.03336		1.32685
141	Male	0	2.5
141	Male	0	3
141	Male	0	3.5
141	Male	0	4
141	Male	0	4.5
141	Male	0	5
141	Male	0	5.5
141	Male	0	6
141	Male	0	6.5	-1.23358
141	Male	0	7
141	Male	0	13	-1.45198		-0.287376
142	Male	0	0	-0.691475		0.591127
142	Male	0	2.5
142	Male	0	3
142	Male	0	3.5
142	Male	0	4
142	Male	0	4.5
142	Male	0	5
142	Male	0	5.5
142	Male	0	6
142	Male	0	6.5
142	Male	0	7
142	Male	0	13	-1.05739	0.345704	-1.07658
143	Male	Not defined	0
143	Male	Not defined	2.5
143	Male	Not defined	3
143	Male	Not defined	3.5
143	Male	Not defined	4
143	Male	Not defined	4.5
143	Male	Not defined	5
143	Male	Not defined	5.5
143	Male	Not defined	6
143	Male	Not defined	6.5
143	Male	Not defined	7
143	Male	Not defined	13
144	Female	0	0	-1.35913		0.150513
144	Female	0	2.5
144	Female	0	3
144	Female	0	3.5		-0.656016
144	Female	0	4		-0.668158
144	Female	0	4.5
144	Female	0	5	-1.03785	-1.48429
144	Female	0	5.5	0.23079	0.773072
144	Female	0	6	-0.793649	0.324921	0.260369
144	Female	0	6.5	-0.416451	-0.67625
144	Female	0	7	0.188333	-1.22316
144	Female	0	13
145	Male	0	0	-3.22934		3.32846
145	Male	0	2.5
145	Male	0	3
145	Male	0	3.5		0.990181
145	Male	0	4		-0.835826
145	Male	0	4.5		-1.23939
145	Male	0	5	0.763359	0.160096
145	Male	0	5.5	0.676121	0.138323
145	Male	0	6	-0.229755	-0.794359	2.21971
145	Male	0	6.5	0.906614
145	Male	0	7	-0.173041	-1.03141
145	Male	0	13	0.17952	-1.63042	1.41128
146	Female	0	0	0.120522		0.0669191
146	Female	0	2.5
146	Female	0	3		-0.562245
146	Female	0	3.5		-1.60857
146	Female	0	4		-0.740336
146	Female	0	4.5		0.492653
146	Female	0	5
146	Female	0	5.5	0.0936968
146	Female	0	6	-0.472416	-0.720988	-1.53759
146	Female	0	6.5	-0.425668
146	Female	0	7	0.575475	0.748512
146	Female	0	13	0.335828	-0.00136189	0.683713
147	Female	0	0			0.873395
147	Female	0	2.5
147	Female	0	3
147	Female	0	3.5
147	Female	0	4
147	Female	0	4.5		0.665096
147	Female	0	5
147	Female	0	5.5
147	Female	0	6
147	Female	0	6.5
147	Female	0	7
147	Female	0	13	0.305404	-3.49975	0.417741
148	Female	0	0	0.251608		-0.676536
148	Female	0	2.5
148	Female	0	3
148	Female	0	3.5		-0.190849
148	Female	0	4		-1.23411
148	Female	0	4.5		-1.54732
148	Female	0	5		-0.228526
148	Female	0	5.5
148	Female	0	6	1.78842	1.14607
148	Female	0	6.5
148	Female	0	7	1.12778	0.0186089
148	Female	0	13
149	Male	1	0	0.700857		0.740219
149	Male	1	2.5
149	Male	1	3		0.625433
149	Male	1	3.5
149	Male	1	4		0.314241
149	Male	1	4.5		0.418349
149	Male	1	5	-0.777361	1.21471
149	Male	1	5.5	-1.39618	0.121836
149	Male	1	6	-0.378392		0.395421
149	Male	1	6.5	0.217081
149	Male	1	7	0.213066	0.971416
149	Male	1	13			-1.48241
150	Female	0	0	-0.255987		-0.469715
150	Female	0	2.5
150	Female	0	3
150	Female	0	3.5		0.649964
150	Female	0	4		0.748417
150	Female	0	4.5		-0.33113
150	Female	0	5	-1.0072	-0.00594708
150	Female	0	5.5	-0.411134	0.903104
150	Female	0	6	-0.59194	0.333515	0.947892
150	Female	0	6.5	-0.0434569	0.147707
150	Female	0	7	-0.880474	0.716893
150	Female	0	13	-1.02889	-1.87282	0.499199
151	Male	1	0	-0.19251		-1.50095
151	Male	1	2.5		0.429296
151	Male	1	3
151	Male	1	3.5		2.01182
151	Male	1	4		1.67629
151	Male	1	4.5		1.24502
151	Male	1	5	0.0816294	0.340634
151	Male	1	5.5	-0.619427
151	Male	1	6	-0.720102	1.07457	0.414823
151	Male	1	6.5	-0.328346
151	Male	1	7	-0.856133	0.533875
151	Male	1	13
152	Female	1	0	-1.11596		-1.84531
152	Female	1	2.5
152	Female	1	3
152	Female	1	3.5		-0.179496
152	Female	1	4		-0.322811
152	Female	1	4.5		-2.23924
152	Female	1	5		-1.00358
152	Female	1	5.5
152	Female	1	6	0.40113	-1.29857	-1.1507
152	Female	1	6.5	0.461997
152	Female	1	7	0.308139	-0.485847
152	Female	1	13	-0.0951658	0.290889	-1.18661
153	Female	0	0	2.27427
153	Female	0	2.5
153	Female	0	3
153	Female	0	3.5		1.81106
153	Female	0	4		0.469333
153	Female	0	4.5		1.36058
153	Female	0	5	-1.39245	1.99012
153	Female	0	5.5	-1.23734	1.27598
153	Female	0	6	-0.731687	-0.302204
153	Female	0	6.5	-1.9274	1.07964
153	Female	0	7	-1.5987	0.514208
153	Female	0	13	-0.871491	0.782745	-0.520862
154	Male	0	0	0.648588
154	Male	0	2.5
154	Male	0	3		0.333139
154	Male	0	3.5
154	Male	0	4		0.00823469
154	Male	0	4.5
154	Male	0	5		0.424165
154	Male	0	5.5	-1.83386	0.869759
154	Male	0	6	-0.911999	-0.195589
154	Male	0	6.5
154	Male	0	7	-1.34884	0.282286
154	Male	0	13	-0.979647	0.858751	0.0877982
155	Female	0	0	0.656329		-1.12315
155	Female	0	2.5
155	Female	0	3		-0.62541
155	Female	0	3.5		0.0582967
155	Female	0	4		0.368194
155	Female	0	4.5		-0.388976
155	Female	0	5	0.405859	-0.552653
155	Female	0	5.5	1.13478	0.123811
155	Female	0	6	2.40074	-2.04437	-0.679398
155	Female	0	6.5	-0.668855	0.877408
155	Female	0	7	-0.0735333	0.188713
155	Female	0	13	-0.322789	-0.0322285	-1.22758
156	Male	1	0	-0.300658
156	Male	1	2.5
156	Male	1	3
156	Male	1	3.5		-0.185896
156	Male	1	4		-0.237364
156	Male	1	4.5		2.58659
156	Male	1	5	-2.33098	0.370204
156	Male	1	5.5	-1.78612	-1.04042
156	Male	1	6	-0.559565	0.647503	0.319434
156	Male	1	6.5	-0.614573
156	Male	1	7	-0.302505	1.13514
156	Male	1	13	0.8931	-0.604442	0.612836
157	Female	0	0	0.374365		-0.884173
157	Female	0	2.5
157	Female	0	3		0.319028
157	Female	0	3.5
157	Female	0	4
157	Female	0	4.5
157	Female	0	5
157	Female	0	5.5
157	Female	0	6
157	Female	0	6.5
157	Female	0	7
157	Female	0	13	-0.480443	0.879676	-0.654626
158	Female	Not defined	0	-1.92791		-0.510524
158	Female	Not defined	2.5
158	Female	Not defined	3
158	Female	Not defined	3.5
158	Female	Not defined	4
158	Female	Not defined	4.5
158	Female	Not defined	5
158	Female	Not defined	5.5
158	Female	Not defined	6
158	Female	Not defined	6.5
158	Female	Not defined	7
158	Female	Not defined	13
159	Female	1	0	0.741091		0.803415
159	Female	1	2.5
159	Female	1	3
159	Female	1	3.5
159	Female	1	4
159	Female	1	4.5		1.0558
159	Female	1	5	-1.81943	1.00463
159	Female	1	5.5	-1.07016	1.15374
159	Female	1	6	-0.707898	1.44904	-0.0109793
159	Female	1	6.5	-1.69368
159	Female	1	7	-2.7467	0.843099
159	Female	1	13	-1.71361	1.16951	-1.20264
160	Male	0	0	1.94222		0.0600422
160	Male	0	2.5
160	Male	0	3
160	Male	0	3.5
160	Male	0	4
160	Male	0	4.5
160	Male	0	5
160	Male	0	5.5
160	Male	0	6
160	Male	0	6.5
160	Male	0	7
160	Male	0	13		0.520153
161	Male	0	0	-0.239891		1.06792
161	Male	0	2.5
161	Male	0	3
161	Male	0	3.5		-1.09081
161	Male	0	4
161	Male	0	4.5
161	Male	0	5	0.827991	0.501652
161	Male	0	5.5	-0.496619	-0.468764
161	Male	0	6	0.438023	-2.66965
161	Male	0	6.5	-0.626948	-1.8676
161	Male	0	7	-0.784469	-0.508335
161	Male	0	13	-0.737725	-1.29249	0.451209
162	Female	1	0	0.288308		-0.950817
162	Female	1	2.5		0.382643
162	Female	1	3
162	Female	1	3.5
162	Female	1	4		-0.773704
162	Female	1	4.5		0.290562
162	Female	1	5	-1.77295	-1.5186
162	Female	1	5.5
162	Female	1	6	-1.09407	-1.52433	-0.871408
162	Female	1	6.5	0.0390893
162	Female	1	7	1.06698	-1.39233
162	Female	1	13	0.688196	-1.094	0.675995
163	Male	0	0	0.356137		1.48249
163	Male	0	2.5
163	Male	0	3
163	Male	0	3.5		1.0332
163	Male	0	4		1.739
163	Male	0	4.5		0.85809
163	Male	0	5	0.0588116	0.491965
163	Male	0	5.5	0.0476795	0.392213
163	Male	0	6	0.382488	0.00607228	0.147767
163	Male	0	6.5	0.472761
163	Male	0	7	-0.206262	1.0688
163	Male	0	13	-1.30217	-0.404275	-0.381887
164	Male	1	0	0.413775		0.84659
164	Male	1	2.5
164	Male	1	3
164	Male	1	3.5
164	Male	1	4		-1.06239
164	Male	1	4.5		0.742861
164	Male	1	5	-0.207497	1.34647
164	Male	1	5.5	-0.524412
164	Male	1	6	0.623652	0.279146	-1.18887
164	Male	1	6.5	-1.72173	1.48527
164	Male	1	7	0.00621756	0.0271898
164	Male	1	13	-0.213303	-1.55638	-1.05818
165	Female	0	0	0.843845		1.06879
165	Female	0	2.5
165	Female	0	3		-0.370119
165	Female	0	3.5		-0.0186889
165	Female	0	4		1.11557
165	Female	0	4.5		-2.38501
165	Female	0	5	2.44965	-1.90147
165	Female	0	5.5	2.10272	-1.27738
165	Female	0	6	1.09435	-0.678954	1.32327
165	Female	0	6.5	2.33154	-1.54929
165	Female	0	7	2.20469	-0.556849
165	Female	0	13	1.30753	0.0948444	0.402201
166	Male	1	0	-1.5438		0.416659
166	Male	1	2.5
166	Male	1	3
166	Male	1	3.5
166	Male	1	4		1.18011
166	Male	1	4.5		0.697682
166	Male	1	5
166	Male	1	5.5
166	Male	1	6	-0.195888	1.12848	-0.282827
166	Male	1	6.5	-1.20935	1.13946
166	Male	1	7	-0.729125	0.429142
166	Male	1	13	-0.531377	0.729482	-0.219502
167	Female	0	0	-0.787326		0.521294
167	Female	0	2.5
167	Female	0	3
167	Female	0	3.5
167	Female	0	4
167	Female	0	4.5
167	Female	0	5
[truncated: 2,933 more rows]
